# Supplementary material for: Analysis of Dip2B Expression in Adult Mouse Tissues Using the LacZ Reporter Gene
Source: Curr Issues Mol Biol. 2021 Jun 30;43(2):529–42. doi: 10.3390/cimb43020040 (PMC8929063; doi:10.3390/cimb43020040)
Supplement: Supplementary file 1 [file cimb-43-00040-s001.zip]

Archive with 1 entries (1 files):
- cimb-1242110-supplementary.pdf
